# Supplementary material for: Randomized Controlled Trial of the Cholera-Hospital-Based-Intervention-for-7-Days (CHoBI7) Cholera Rapid Response Program to Reduce Diarrheal Diseases in Bangladesh
Source: Int J Environ Res Public Health. 2022 Oct 8;19(19):12905. doi: 10.3390/ijerph191912905 (PMC9566036; doi:10.3390/ijerph191912905)
Supplement: Supplementary file 1 [file ijerph-19-12905-s001.zip]

Archive with 1 entries (1 files):
- ijerph-1892597-supplementary.pdf
